# Supplementary material for: Exploring Factors Associated with Stunting in 6-Month-Old Children: A Population-Based Cohort Study in Sulawesi, Indonesia
Source: Nutrients. 2023 Aug 1;15(15):3420. doi: 10.3390/nu15153420 (PMC10421344; doi:10.3390/nu15153420)
Supplement: Supplementary file 1 [file nutrients-15-03420-s001.zip]

Archive with 1 entries (1 files):
- nutrients-2497491-supplementary.pdf
